# Supplementary material for: Exploring the Interplay of Antimicrobial Properties and Cellular Response in Physically Crosslinked Hyaluronic Acid/ε-Polylysine Hydrogels
Source: Polymers (Basel). 2023 Apr 17;15(8):1915. doi: 10.3390/polym15081915 (PMC10141856; doi:10.3390/polym15081915)
Supplement: Supplementary file 1 [file polymers-15-01915-s001.zip]

Archive with 1 entries (1 files):
- polymers-2279367-supplementary.pdf
